# Supplementary material for: Impacts of the invasive species Caulerpa cylindracea Sonder, 1845 on the algae flora of the west coast of Algeria
Source: Biodivers Data J. 2021 May 26;9:e64535. doi: 10.3897/BDJ.9.e64535 (PMC8175330; doi:10.3897/BDJ.9.e64535)
Supplement: Supplementary material 2 — average recovery: Small Port Station [file bdj-09-e64535-s002.csv]

Esp�ce	code	mars	nouv	juin	RMG
Porphyra umbilicalis	poumb	0.1	0	0	0.03
Porphyra leucosticta	poleu	0.1	0	0.1	0.07
Erythrocladia subintegra	ersub	0.1	0.1	0	0.07
Antithamnion amphigeneum A. J. K. Millar (A. algeriensis)	anamp	0	0	0.1	0.03
Asparagopsis armata	asarm	15	2.5	0	5.83
Falkenbergia rufolanosa	faruf	2.5	2.5	0	1.67
Anotrichium tenue	anten	0.1	0.1	0	0.07
Centrocera clavulatum	cecla	0.1	0	0.1	0.07
Ceramium ordinatum	ceord	0.1	0.1	0.1	0.10
Ceramium diaphanum	cedia	15	2.5	0.1	5.87
Spyridia filamentosa	spfil	0	0.1	0.1	0.07
Dasya rigidula	darig	0.1	0.1	0	0.07
Taenioma nanum	tanan	0.1	0.1	0	0.07
Chondria coerulescens	chcoe	0.1	0.1	0.1	0.10
Chondria dasyphylla	chdas	0.1	0.1	0	0.07
Chondria mairei	chmai	0.1	0.1	0.1	0.10
Digenea simplex	disim	2.5	2.5	0	1.67
Halopithy incurvus	hainc	2.5	2.5	2.5	2.50
Herposiphonia seconda f.Seconda	hef.s	0.1	0	0.1	0.07
Herposiphonia seconda f. tenella	heten	0.1	0	0.1	0.07
Laurencia microcladia	lamic	2.5	0.1	2.5	1.70
Laurencia obtusa	laobt	0	2.5	2.5	1.67
Laurencia papillosa	lapap	0.1	2.5	2.5	1.70
Lophocladia lallemandii	lolal	0.1	0	0	0.03
Corallina elongata	coelo	15	2.5	0.1	5.87
Corallinaofficinalis	cooff	2.5	2.5	2.5	2.50
Jania longifurca	jalon	2.5	0.1	0.1	0.90
Jania rubens	jarub	2.5	0.1	0.1	0.90
Gelidiella ramellosa	geram	0.1	0	2.5	0.87
Gelidium crinale	gecri	0.1	0	2.5	0.87
Gelidium latifolium	gelat	0	0	2.5	0.83
Gelidium sesquipedale	geses	0.1	0	0	0.03
Pterocladia capillacea	ptcap	0.1	0	0	0.03
Chondracanthus acicularis	chaci	2.5	2.5	0.1	1.70
Gigartina teedii	gitee	0	2.5	0.1	0.87
Rissoella verruculosa	river	0.1	0.1	0	0.07
Gracilaria bursa-pasoris	grbur	2.5	0.1	0.1	0.90
Gracilaria verrucosa	grver	0.1	0.1	0	0.07
Hypnea musciformis	hymus	15	15	2.5	10.83
Grateloupia filicina	grfil	0.1	0	0.1	0.07
Peyssonnelia polymorpha	pepol	0.1	0	0.1	0.07
Peyssonnelia rubra	perub	0	0	0.1	0.03
Peyssonnelia squamaria	pesqu	0.1	0	0	0.03
Sphaerococcus coronopifolius	spcor	0	0.1	0	0.03
Nemalion helminthoides	nehel	0.1	0.1	0	0.07
Liagora viscida	livis	0.1	0	2.5	0.87
Gastroclonium clavatum	gacla	0.1	0	0	0.03
Botryocladia boergesenii	boboe	0.1	0	0	0.03
Cutleria adspersa	cuads	0	0	0.1	0.03
Dictyota dichotoma	didic	2.5	2.5	0	1.67
Dictyota fasciola	difas	2.5	0.1	0	0.87
Dictyopteris membranacea	dimem	15	0	2.5	5.83
Dilophus spiralis	dispi	0	0.1	2.5	0.87
padina pavonica	papav	0	0	0.1	0.03
Asperococcus bullosus	asbul	0.1	0	0.1	0.07
Cladosiphon mediterraneu	clmed	0.1	0	0	0.03
Myriactula gracilariae	mygra	0	0	0.1	0.03
Myriactula rigida	myrig	0	0	0.1	0.03
Myriactula rivulariae	myriv	0	0	0.1	0.03
Ectocarpus fasciculatus var fasciculatus	ecfas	0.1	0	0.1	0.07
Ectocarpus parvus	ecpar	0	0	0.1	0.03
Ectocarpus siliculosus	ecsil	0.1	0	0	0.03
Feldmannia globifera	feglo	0.1	0.1	0	0.07
Feldmannia simplex	fesim	0.1	0.1	0.1	0.10
Hincksia mitchelliae	himit	2.5	0.1	0	0.87
Hincksia sandriana	hisan	2.5	0.1	0	0.87
Ralfsia verrucosa	raver	2.5	2.5	0	1.67
Cystoseira algeriensis	cyalg	2.5	0.1	2.5	1.70
Cystoseira barbata	cybar	2.5	0.1	0.1	0.90
Cystoseira compressa	cycom	2.5	0.1	2.5	1.70
Cystoseira caespitosa	cycae	2.5	2.5	2.5	2.50
Cystoseira crinita	cycri	0	0	15	5.00
Cystoseira sedoides	cysed	2.5	2.5	2.5	2.50
Cystoseira mediterranea	cymed	2.5	0.1	2.5	1.70
Cystoseira stricta	cystr	2.5	0.1	2.5	1.70
Cystoseira tamariscifolia	cytam	2.5	2.5	2.5	2.50
Sargassum acinarium	saaci	0	0	2.5	0.83
Sargassum vulgare	savul	2.5	0	0.1	0.87
Colpomenia peregrine	coper	2.5	2.5	2.5	2.50
Colpomenia sinuosa	colsin	2.5	2.5	2.5	2.50
Cladostephus spongiousus	clspo	2.5	0.1	0	0.87
Sphacelaria cirrosa	spcir	0.1	0	0.1	0.07
Sphacelaria plumula	spplu	0.1	0	0.1	0.07
Stypocaulon scoparium	stsco	0	2.5	2.5	1.67
Bryopsis duplex	brdup	0.1	0.1	0	0.07
Bryopsis hypnoides	brhyp	0.1	0.1	0	0.07
Bryopsis muscosa	brmus	0.1	0	0	0.03
Bryopsis plumosa	brplu	0.1	0	0	0.03
Bryopsis secunda	brsec	0.1	0.1	0	0.07
Caulerpa prolifera	capro	2.5	0.1	2.5	1.70
Codium bursa	cobur	0	2.5	2.5	1.67
Codium effusum	coeff	2.5	0.1	2.5	1.70
Codium fragile	cofra	2.5	0	2.5	1.67
Codium tomentosum	cotom	0	2.5	2.5	1.67
Chaetomorpha aerea	chaer	2.5	2.5	15	6.67
Chaetomorpha mediterranea	chmed	2.5	2.5	2.5	2.50
Cladophora coelothrix	clcoe	0	2.5	0.1	0.87
Cladophora laetevirens	cllae	2.5	2.5	2.5	2.50
cladophora prolifera	clpro	0.1	0	0	0.03
Acetabularia acetabulum	acace	0.1	0	0	0.03
Bldingia marginata	blmar	0.1	0.1	0.1	0.10
Enteromorpha compressa	encom	2.5	2.5	2.5	2.50
Enteromorpha intestinalis	enint	0.1	0	0	0.03
Enteromorpha linza	enlin	0.1	0.1	0	0.07
Enteromorpha prolifera	enpro	0.1	2.5	2.5	1.70
Enteromorpha muscoides	enmus	15	2.5	2.5	6.67
Ulva fasciata	ulfas	0.1	0.1	0.1	0.10
Ulva lactuca	ullac	2.5	2.5	2.5	2.50
Ulva rigida	ulrig	15	2.5	2.5	6.67
